# Supplementary material for: Loss of Phosphomannose Isomerase Impairs Growth, Perturbs Cell Wall Integrity, and Reduces Virulence of Fusarium oxysporum f. sp. cubense on Banana Plants
Source: J Fungi (Basel). 2023 Apr 16;9(4):478. doi: 10.3390/jof9040478 (PMC10145770; doi:10.3390/jof9040478)
Supplement: Supplementary file 1 [file jof-09-00478-s001.zip]

Archive with 1 entries (1 files):
- jof-2292140-supplementary.pdf
